# Supplementary material for: Protection status, human disturbance, snow cover and trapping drive density of a declining wolverine population in the Canadian Rocky Mountains
Source: Sci Rep. 2022 Oct 24;12:17412. doi: 10.1038/s41598-022-21499-4 (PMC9592595; doi:10.1038/s41598-022-21499-4)
Supplement: Supplementary file 2 — Supplementary Information 2. [file 41598_2022_21499_MOESM2_ESM.txt]

# Appendix B – Code in BUGS language for the iSCR model Year Snow Park


library(nimble)

model.code <- nimbleCode( {
  # Priors
  # Population dynamics
  p.male ~ dbeta(1, 1)
  for (xxx in 1:2){                               # female, male
    log.sigma[xxx] ~ dnorm(2.1, sd = 10)          # log(8.2) = 2.1.  Sigma from Barrueto 2020 was 7.9 and 8.7            
    sigma[xxx] <- exp(log.sigma[xxx])
    i.sigma2[xxx] <- 1 / (2 * sigma[xxx] * sigma[xxx])

  }

  log.sd.centre ~ dnorm(0, sd = 10)      # annual change in activity centre.  Random walk
  sd.centre <- exp(log.sd.centre)       
  
  # Density covariates
  b1 ~ dnorm(0, sd = 10)
  b1.park ~ dnorm(0, sd = 10)
  b1.year ~ dnorm(0, sd = 10)
  b1.snow ~ dnorm(0, sd = 10)
  b1.nearroad ~ dnorm(0, sd = 10)
  
  # Detection covariates - DNA
  b2.11 ~ dnorm(0, sd = 10)               # 2011 to 2013 SCR data
  b2.behav.11 ~ dnorm(0, sd = 10)

  b2.18 ~ dnorm(0, sd = 10)               # 2018 to 2020 SCR data
  b2.behav.18 ~ dnorm(0, sd = 10)
  
  b2.time.11 ~  dnorm(0, sd = 10)
  b2.time.18 ~  dnorm(0, sd = 10)
  
  b2.light ~  dnorm(0, sd = 10)
  b2.snow ~  dnorm(0, sd = 10)
  
  b2.thin.11 ~ dbeta(1,1)   # Thinning parameter for probability of identifying an individual
  b2.thin.18 ~ dbeta(1,1)

  # Detection covariates - remote camera unmarked individuals
  b3 ~ dnorm(0, sd = 10)
  b3.rubtree ~ dnorm(0, sd = 10)
  b3.snow ~ dnorm(0, sd = 10)
  b3.humanuse ~ dnorm(0, sd = 10)
  b3.light ~ dnorm(0, sd = 10)
  
  for (t in 1:n.years){
    for(g in 1:nPixels) {
      ## mu is the density surface.  log.Linear change over time with b1.year
      mu[g, t] <- in.study[g] * exp(b1 + b1.park * in.park.pix[g] + b1.year * (t - 1) + b1.snow * snow.pix[g] + b1.nearroad * road.pix[g] ) * pixelArea      
      ## pi is the probability density
      pi[g, t] <- mu[g, t] / EN[t]                                                     # probability of individual being in cell g.  pi sums to one
    }
    EN[t] <- sum(mu[1:nPixels, t])                                                     # expected number of individuals in state-space
    psi[t] <- EN[t] / M
  }

  
  for(i in 1:M) {
    z[i, 1] ~ dbern(psi[1])                                             # animal, year.id
    male[i] ~ dbern(p.male)
    i.sex[i] <- male[i] + 1
    s0[i, 1, 1] ~ dunif(1, n.x)                                         # animal, xy, year.id
    s0[i, 2, 1] ~ dunif(1, n.y)
    s.xy[i, 1:2, 1] <- round(s0[i, 1:2, 1])                             # Faster to round both values at once
                                                                        # slower to insert rounding into pixLookup
    pix[i, 1] <- pixLookup[s.xy[i, 1, 1], s.xy[i, 2, 1]] 
    ones.study[i, 1] ~ dbern(in.study[pix[i, 1]])                       # ones trick.  In study area
    negLogDen[i, 1] <- -log(pi[pix[i, 1], 1])                           # negative log-density,   Probability of being in a cell.  
                                                                        # When pi is close to one, -log(pi) approaches 0 and has better likelihood (0 ~ dpois(0))
    zeros.d[i, 1] ~ dpois(negLogDen[i, 1])                              # zeros trick
    
    for (t in 2:n.years){
      s0[i, 1, t] ~ T(dnorm(s0[i, 1, t - 1], sd = sd.centre), 1, n.x)   # activity centre in year t depends on s.xy[t-1].  Random walk
      s0[i, 2, t] ~ T(dnorm(s0[i, 2, t - 1], sd = sd.centre), 1, n.y) 
      s.xy[i, 1:2, t] <- round(s0[i, 1:2, t])                
      pix[i, t] <- pixLookup[s.xy[i, 1, t], s.xy[i, 2, t]] 
      ones.study[i, t] ~ dbern(in.study[pix[i, t]])                        
      negLogDen[i, t] <- -log(pi[pix[i, t], t])            
      zeros.d[i, t] ~ dpois(negLogDen[i, t])            
      z[i, t] ~ dbern(psi[t])  
    } # End of t
  } # End of M
  for(t in 1:n.years) { 
    N[t] <- sum(z[1:M, t])  
    N.male[t] <- sum(male[1:M] * z[1:M, t]) 
  } 
  
  ###### Detection processes ###
  
  ### 2011-13 DNA data  ###
  #    4 dimensional array.  animal x site x year x occasion.  Need occasions because unknown individuals are by occasion.
  for (i in 1:M){                  
    for (t in 1:3){                
      for (j in 1:n.site.11){
        p.11[i, j, t, 1:n.occ.11] <- z[i, t] * ilogit(b2.11 + b2.behav.11 * detprev.11[i, j, t, 1:n.occ.11] + b2.time.11 * ndays.11[i, j, t, 1:n.occ.11] + b2.light * light.11[j] + b2.snow * snow.11[j]) * exp(-d2.11[pix[i, t],  j] * i.sigma2[i.sex[i]]) 
        y.11.det[i, j, t, 1:n.occ.11] ~ dbinom_vect_z( size = nocc.11.array[i, j, t, 1:n.occ.11],  # This is animal specific because of det.previous varies by animal (Behavioural response to baited sites)
                                                       prob = p.11[i, j, t, 1:n.occ.11] * b2.thin.11,
                                                       indicator = z[i, t])
      }
    } # End of year.
  } # End of i

  # 2011 - 2013 DNA cameras.  Long format with one row per site, year, and occasion.
  for (xxx in 1:n.obs.11.cam){  # Camera data include individuals with DNA samples (not just unknown detections as per 2018-20 datat)
    p.cum.11[xxx] <-  1 - prod((1 - (p.11[1:M, cam.11.site[xxx], cam.11.year[xxx], cam.11.occ[xxx]] )  ))   ## Tourani equation (5)
  }  # end unknown
  y.11.cam [1:n.obs.11.cam] ~ dbern_vect_z(prob = p.cum.11[1:n.obs.11.cam], indicator = 1 )
  
  
  
  ### 2018 - 2020 DNA ####
  #    4 dimensional array.  animal x site x year x occasion.  Need occasions because unknown individuals are by occasion.
  for (i in 1:M){                  
    for (t in 8:10){                
      for (j in 1:n.site.18){
        p.18[i, j, t, 1:n.occ.18] <- z[i, t] * ilogit(b2.18 + b2.behav.18 * detprev.18[i, j, t, 1:n.occ.18] + b2.time.18 * ndays.18[i, j, t, 1:n.occ.18] + b2.light * light.18[j] + b2.snow * snow.18[j]) * exp(-d2.18[pix[i, t],  j] * i.sigma2[i.sex[i]]) 
        y.18.det[i, j, t, 1:n.occ.18] ~ dbinom_vect_z( size = nocc.18.array[i, j, t, 1:n.occ.18],  # This is animal specific because of det.previous varies by animal
                                                       prob = p.18[i, j, t, 1:n.occ.18] * b2.thin.18,
                                                       indicator = z[i, t])
      }
    } # End of year.
  } # End of i
  
  # 2018 Unknown Individuals.  
  for (xxx in 1:n.unknown.18){
    p.cum.18[xxx] <-  1 - prod((1 - (p.18[1:M, unkn.18.site[xxx],unkn.18.year[xxx], unkn.18.occ[xxx]] * (1 - b2.thin.18))  ))   ## Tourani equation (5)
  }  # end unknown
  y.18.unknown [1:n.unknown.18] ~ dbern_vect_z(prob = p.cum.18[1:n.unknown.18], indicator = 1 )
  
  
  
  
  # REMOTE CAMERAS - use long format because some cameras only active a few years.
  #                - cannot use vector indexing 1:M because must use scalars for -d2.cam
  for (xxx in 1:n.obs.cam){  # one observation for each camera.year.
    lam.cam[xxx] <- ilogit(b3 + b3.rubtree * rubtree.cam[xxx] + b3.snow * snow.cam[xxx] +  b3.humanuse * humanuse.cam[xxx] + b3.light * light.cam[xxx] )
    for (i in 1:M){
      p.cam[xxx, i] <-  z[i, year.cam[xxx] ] * lam.cam[xxx] * exp(-d2.cam[pix[i, year.cam[xxx]], site.cam[xxx]] * i.sigma2[i.sex[i]])
    }
    y.cam[xxx] ~ dbin(1 - prod(1 - p.cam[xxx, 1:M]), n.occ.cam[xxx]) # camera j detecting at least 1 individual in year t on each occasion.  dbin for many occasions per year
  }
  
} # end model

)  # end nimbleCode
